# Supplementary material for: A cyclin-dependent kinase, CDK11/p58, represses cap-dependent translation during mitosis
Source: Cell Mol Life Sci. 2020 Feb 6;77(22):4693–708. doi: 10.1007/s00018-019-03436-3 (PMC7599166; doi:10.1007/s00018-019-03436-3)
Supplement: Supplementary file 3 — Supplementary file3 (XLSX 13 kb) [file 18_2019_3436_MOESM3_ESM.xlsx]

## Sheet: Sheet1
	Supplementary Table 1
Light units of Renilla and firefly luciferases shown in Figure 1.
	Sample	RL	FL	RL/FL	Average of duplicates
Experiment 1	Control	2071939	3524	587.951	625.714
		2285679	3445	663.477
	CDK11p110	1125801	2582	436.019	533.24
		1527605	2423	630.46
	CDK11p58	958731	3319	288.861	293.212
		1024805	3444	297.562
	CDK11p58+CCND3	811569	3223	251.805	244.827
		846501	3559	237.848
	CDK11p58kd+CCND3	1411763	2817	501.158	545.87
		1749302	2962	590.581
	CDK11p46	619221	2866	216.058	173.122
		351112	2697	130.186
	CCND3	2035027	3286	619.302	594.615
		2018115	3541	569.928
Experiment 2	Control	819035	1739	470.98	470.858
		855796	1818	470.735
	CDK11p110	618341	1256	492.31	519.516
		763223	1396	546.721
	CDK11p58	560812	1753	319.916	319.826
		611335	1912	319.736
	CDK11p58+CCND3	461932	2911	158.685	228.652
		418663	1402	298.618
	CDK11p58kd+CCND3	660239	1770	373.016	358.454
		681936	1983	343.891
	CDK11p46	343405	1971	174.229	189.055
		416734	2044	203.882
	CCND3	792183	1758	450.616	426.517
		737231	1832	402.419
Experiment 3	Control	1313074	2417	543.266	509.019
		1141352	2404	474.772
	CDK11p110	1005371	2410	417.166	388.304
		938502	2611	359.442
	CDK11p58	620928	2654	233.959	247.577
		682239	2612	261.194
	CDK11p58+CCND3	423115	2036	207.817	257.922
		568311	1845	308.028
	CDK11p58kd+CCND3	885402	2183	405.59	463.247
		1068374	2051	520.904
	CDK11p46	515994	2444	211.127	222.927
		532832	2270	234.728
	CCND3	1137269	2161	526.27	526.106
		1059772	2015	525.941
