# Supplementary material for: A cyclin-dependent kinase, CDK11/p58, represses cap-dependent translation during mitosis
Source: Cell Mol Life Sci. 2020 Feb 6;77(22):4693–708. doi: 10.1007/s00018-019-03436-3 (PMC7599166; doi:10.1007/s00018-019-03436-3)
Supplement: Supplementary file 4 — Supplementary file4 (XLSX 12 kb) [file 18_2019_3436_MOESM4_ESM.xlsx]

## Sheet: Sheet1
	Supplementary Table 2
	Light units of Renilla and firefly luciferases shown in Figure 5.
	Sample	RL	FL	RL/FL	Average of duplicates
Experiment 1	Control	665273	2411	275.932	247.883
		648729	2951	219.834
	eIF3F(WT)	302013	2548	118.529	134.454
		438655	2917	150.379
	eIF3F(D1D2)	209294	2268	92.2813	99.3051
		273159	2569	106.329
	eIF3F(A1A2)	368555	1517	242.95	212.099
		329146	1816	181.248
	eIF3F(D3D4)	322973	2610	123.744	111.088
		242537	2464	98.4322
	eIF3F(A3A4)	532214	2775	191.789	222.176
		800877	3171	252.563
Experiment 2	Control	993704	3127	317.782	305.915
		892438	3035	294.049
	eIF3F(WT)	583902	3198	182.583	178.319
		501103	2879	174.055
	eIF3F(D1D2)	369185	2916	126.607	119.872
		311807	2756	113.138
	eIF3F(A1A2)	692869	2914	237.772	242.825
		733964	2961	247.877
	eIF3F(D3D4)	352573	2467	142.916	141.323
		392504	2809	139.731
	eIF3F(A3A4)	705734	2964	238.102	246.192
		727245	2860	254.281
Experiment 3	Control	726988	2316	313.898	299.919
		667383	2334	285.94
	eIF3F(WT)	316870	2215	143.056	147.557
		367676	2418	152.058
	eIF3F(D1D2)	239281	2917	82.0298	95.9145
		196321	1788	109.799
	eIF3F(A1A2)	417657	2369	176.301	188.028
		542137	2714	199.756
	eIF3F(D3D4)	300965	2415	124.623	105.751
		242477	2791	86.8782
	eIF3F(A3A4)	617471	2469	250.09	246.185
		619270	2556	242.281
