# Supplementary material for: A cyclin-dependent kinase, CDK11/p58, represses cap-dependent translation during mitosis
Source: Cell Mol Life Sci. 2020 Feb 6;77(22):4693–708. doi: 10.1007/s00018-019-03436-3 (PMC7599166; doi:10.1007/s00018-019-03436-3)
Supplement: Supplementary file 5 — Supplementary file5 (XLSX 16 kb) [file 18_2019_3436_MOESM5_ESM.xlsx]

## Sheet: Sheet1
	Supplementary Table 3
Light units of Renilla and firefly luciferases shown in Figure 6.
	Sample		RL	FL	RL/FL	Average of duplicates
Experiment 1	Control +	Control	2142862	3241	661.173	699.956
			2521314	3413	738.738
		eIF3F(WT)	1151475	3171	363.127	401.618
			1326052	3013	440.11
		eIF3F(A1A2)	1781276	2841	626.989	553.766
			1481035	3082	480.543
		eIF3F(A3A4)	2183132	3482	626.976	631.242
			2109247	3319	635.507
	CDK11/p58 + CCND3 +	Control	891357	2013	442.8	410.68
			754471	1993	378.56
		eIF3F(WT)	301523	1561	193.16	222.637
			320941	1273	252.114
		eIF3F(A1A2)	465075	1624	286.376	279.289
			480979	1767	272.201
		eIF3F(A3A4)	785718	1839	427.253	419.225
			687523	1672	411.198
	CDK11/p46 +	Control	791055	2278	347.259	351.413
			813185	2287	355.568
		eIF3F(WT)	261352	1863	140.286	183.271
			417671	1846	226.257
		eIF3F(A1A2)	451662	1967	229.62	310.123
			612110	1567	390.625
		eIF3F(A3A4)	491248	1983	247.73	225.081
			463772	2291	202.432
Experiment 2	Control +	Control	1502289	2161	695.182	632.916
			1520779	2665	570.649
		eIF3F(WT)	949356	3116	304.671	284.604
			799165	3021	264.537
		eIF3F(A1A2)	1252718	2062	607.526	515.45
			1254460	2963	423.375
		eIF3F(A3A4)	1615691	2776	582.021	554.369
			1427928	2711	526.716
	CDK11/p58 + CCND3 +	Control	699360	1641	426.179	460.139
			719902	1457	494.099
		eIF3F(WT)	378019	1263	299.302	315.352
			696275	2101	331.402
		eIF3F(A1A2)	498831	1701	293.257	281.086
			598605	2226	268.915
		eIF3F(A3A4)	681280	1345	506.528	479.687
			872633	1927	452.845
	CDK11/p46 +	Control	612122	1769	346.027	368.972
			531439	1356	391.917
		eIF3F(WT)	332613	1862	178.632	215.826
			372193	1471	253.02
		eIF3F(A1A2)	667314	1874	356.091	361.964
			758112	2061	367.837
		eIF3F(A3A4)	330166	1472	224.298	226.582
			395251	1727	228.866
Experiment 3	Control +	Control	1495809	2611	572.887	538.751
			1247405	2472	504.614
		eIF3F(WT)	728961	2592	281.235	324.28
			1001327	2726	367.325
		eIF3F(A1A2)	1263281	2489	507.546	469.496
			1132549	2625	431.447
		eIF3F(A3A4)	1327879	2398	553.744	516.577
			1524523	3180	479.41
	CDK11/p58 + CCND3 +	Control	598705	2189	273.506	282.347
			861334	2958	291.188
		eIF3F(WT)	412465	2280	180.906	162.218
			342461	2386	143.529
		eIF3F(A1A2)	378471	2647	142.981	144.367
			353449	2425	145.752
		eIF3F(A3A4)	1065427	2575	413.758	433.243
			1352753	2988	452.729
	CDK11/p46 +	Control	731690	2410	303.606	284.85
			716857	2694	266.094
		eIF3F(WT)	285703	2043	139.845	157.299
			342515	1960	174.753
		eIF3F(A1A2)	576933	2166	266.359	268.167
			564518	2091	269.975
		eIF3F(A3A4)	325128	1658	196.097	174.956
			242106	1574	153.816
